# Supplementary material for: How AI should be used in radiology: assessing ambiguity and completeness of intended use statements of commercial AI products
Source: Insights Imaging. 2024 Feb 16;15:51. doi: 10.1186/s13244-024-01616-9 (PMC10873256; doi:10.1186/s13244-024-01616-9)
Supplement: Supplementary file 1 — Additional file 1. List of evaluated AI products. [file 13244_2024_1616_MOESM1_ESM.xlsx]

## Sheet: product-overview-main
Company name	Product name	CE-certified	If CE-certified, what class	CE-certified under	Type	Intended use statement available	Exclude
Advantis	Brainance MD	Certified	Class IIa	Medical Devices Directive (MDD)	Quantification	No
AI4MedImaging	AI4CMR	Certified	Class IIa	Medical Device Regulation (MDR)	Quantification	Yes
Aidence	Veye Lung Nodules	Certified	Class IIb	Medical Device Regulation (MDR)	Detection	Yes
Aidoc	Brain aneurysm (BA)	Certified	Class I	Medical Devices Directive (MDD)	Triage	Yes
Aidoc	C-Spine (CSF)	Certified	Class I	Medical Devices Directive (MDD)	Triage	Yes
Aidoc	Incidental Pulmonary embolism (iPE)	Certified	Class I	Medical Devices Directive (MDD)	Triage	Yes
Aidoc	Intra-Abdominal Free Gas (IFG)	Certified	Class I	Medical Devices Directive (MDD)	Triage	Yes
Aidoc	Intracranial Hemorrhage (ICH)	Certified	Class I	Medical Devices Directive (MDD)	Triage	Yes
Aidoc	Large Vessel Occlusion (LVO)	Certified	Class I	Medical Devices Directive (MDD)	Triage	Yes
Aidoc	Pneumothorax (Ptx)	Certified	Class I	Medical Devices Directive (MDD)	Triage	Yes
Aidoc	Pulmonary embolism (PE)	Certified	Class I	Medical Devices Directive (MDD)	Triage	Yes
Aidoc	Pulmonary nodules QC (PN QC)	Certified	Class I	Medical Devices Directive (MDD)	Triage	Yes
Aidoc	Rib fractures (RibFx)	Certified	Class I	Medical Devices Directive (MDD)	Triage	Yes
AIRAmed	AIRAscore structure	Certified	Class I	Medical Devices Directive (MDD)	Quantification	No
AlgoMedica	PixelShine	Certified	Class IIa	Medical Devices Directive (MDD)	Image enhancement	Yes
AmCad BioMed	AmCAD-UT®	Certified	Class IIa	Medical Devices Directive (MDD)	Diagnosis	No
annalise.ai	Annalise Enterprise CXR	Certified	Class IIb	Medical Device Regulation (MDR)	Detection	Yes
Arterys	Cardio AI	Certified	Class IIa	Medical Device Regulation (MDR)	Quantification	Yes
Arterys	Chest | MSK AI	Certified	Class IIa	Medical Device Regulation (MDR)	Detection	Yes	yes, duplicate with Milvue
Arterys	Lung AI	Certified	Class IIa	Medical Device Regulation (MDR)	Detection	Yes
Arterys	Neuro AI	Certified	Class IIa	Medical Devices Directive (MDD), Medical Device Regulation (MDR)	Triage	No
Avicenna.AI	CINA-LVO	Certified	Class I	Medical Devices Directive (MDD)	Triage	Yes
Avicenna.AI	CINA-AD	Certified	Class I	Medical Devices Directive (MDD)	Triage	Yes
Avicenna.AI	CINA-ASPECTS	Certified	Class I	Medical Devices Directive (MDD)	Diagnosis	Yes
Avicenna.AI	CINA-ICH	Certified	Class I	Medical Devices Directive (MDD)	Triage	Yes
Avicenna.AI	CINA-PE	Certified	Class I	Medical Devices Directive (MDD)	Triage	Yes
AZmed	Rayvolve	Certified	Class IIa	Medical Device Regulation (MDR)	Detection	Yes
Behold.ai	Red Dot	Certified	Class IIa	Medical Devices Directive (MDD)	Triage	No
Brainminer	Diadem	Certified	Class I	Medical Devices Directive (MDD)	Quantification	Yes
Brainomix	e-ASPECTS	Certified	Class IIa	Medical Devices Directive (MDD)	Diagnosis	Yes
Brainomix	e-CTA	Certified	Class IIa	Medical Devices Directive (MDD)	Detection	Yes
Brainreader	Neuroreader®	Certified	Class I	Medical Devices Directive (MDD)	Quantification	Yes
BrainScan Ltd	BrainScan CT	Certified	Class IIa	Medical Devices Directive (MDD)	Detection	Yes
BrainTale	brainTale-care	Certified	Class IIa	Medical Device Regulation (MDR)	Quantification	Yes
CASIS - CArdiac Simulation & Imaging Software	QIR-MR	Certified	Class IIa	Medical Devices Directive (MDD)	Quantification	Yes
Cercare Medical	Cercare Perfusion	Certified	Class IIa	Medical Devices Directive (MDD)	Quantification	No
Cercare Medical	Cercare Stroke	Certified	Class IIa	Medical Devices Directive (MDD)	Quantification	No
Cerebriu	Cerebriu Apollo Brain	Certified	Class I	Medical Devices Directive (MDD)	Triage	Yes
Circle Cardiovascular Imaging	cvi42 for Cardiac CT	Certified	Class unknown		Quantification	No
Circle Cardiovascular Imaging	cvi42 for Cardiac MRI	Certified	Class unknown		Quantification	No
Circle Neurovascular Imaging	StrokeSENS	Certified	Class IIa	Medical Devices Directive (MDD)	Detection	Yes
Combinostics	cNeuro cMRI	Certified	Class IIa	Medical Device Regulation (MDR)	Quantification	Yes
contextflow	contextflow SEARCH Lung CT	Certified	Class IIa	Medical Device Regulation (MDR)	Diagnosis	Yes
Coreline Soft	AVIEW CAC	Certified	Class IIa	Medical Devices Directive (MDD)	Quantification	Yes
Coreline Soft	AVIEW COPD	Certified	Class IIa	Medical Devices Directive (MDD)	Quantification	Yes
Coreline Soft	AVIEW LCS+	Certified	Class IIa	Medical Devices Directive (MDD)	Detection	Yes
Cortechs.ai	NeuroQuant	Certified	Class IIa	Medical Devices Directive (MDD)	Quantification	Yes
Cortechs.ai	NeuroQuant MS	Certified	Class IIa	Medical Devices Directive (MDD)	Quantification	Yes
Deep01 Limited	DeepCT	Certified	Class I	Medical Devices Directive (MDD)	Triage	No
DeepTrace Technologies Srl	TRACE4AD	Certified	Class I	Medical Devices Directive (MDD)	Diagnosis	Yes
DeepTrace Technologies Srl	TRACE4OC	Certified	Class I	Medical Devices Directive (MDD)	Diagnosis	Yes
Densitas	densitasai	Certified	Class unknown		Diagnosis	No
DiA Imaging Analysis	LVivo Toolbox - Abdominal	Certified	Class IIa	Medical Devices Directive (MDD)	Quantification	Yes
DiA Imaging Analysis	LVivo Toolbox - Cardiac	Certified	Class IIa	Medical Devices Directive (MDD)	Quantification	Yes
Digitec	TIRESYA	Certified	Class IIb	Medical Devices Directive (MDD)	Image enhancement	No
GE Healthcare	Critical Care Suite	Certified	Class IIa	Medical Devices Directive (MDD)	Triage	Yes
GLEAMER	BoneView	Certified	Class IIa	Medical Devices Directive (MDD)	Diagnosis	Yes
GLEAMER	ChestView	Certified	Class IIa	Medical Devices Directive (MDD)	Detection	Yes
Graylight Imaging	Sens.ai	Certified	Class IIa	Medical Devices Directive (MDD)	Quantification	Yes
Hanalytics (BioMind)	Brain Tumours Application	Certified	Class IIa	Medical Devices Directive (MDD)	Quantification	Yes
HeartFlow	HeartFlow FFRCT Analysis	Certified	Class IIa	Medical Devices Directive (MDD)	Quantification	Yes
Hera-MI	Breast-SlimView	Certified	Class IIa	Medical Devices Directive (MDD)	Image enhancement	Yes
iCAD	ProFound AI for 2D Mammography	Certified	Class IIa	Medical Devices Directive (MDD)	Detection	Yes
iCAD	ProFound AI for Digital Breast Tomosynthesis	Certified	Class IIa	Medical Devices Directive (MDD)	Detection	Yes
iCAD	ProFound AI Risk	Certified	Class I	Medical Devices Directive (MDD)	Diagnosis	Yes
icometrix	icobrain cva	Certified	Class I	Medical Devices Directive (MDD)	Quantification	Yes
icometrix	icobrain dm	Certified	Class I	Medical Devices Directive (MDD)	Quantification	Yes
icometrix	icobrain ep	Certified	Class I	Medical Devices Directive (MDD)	Quantification	Yes
icometrix	icobrain ms	Certified	Class I	Medical Devices Directive (MDD)	Quantification	Yes
icometrix	icobrain tbi	Certified	Class I	Medical Devices Directive (MDD)	Quantification	Yes
icometrix	icolung	Certified	Class I	Medical Devices Directive (MDD)	Quantification	Yes
ImageBiopsy Lab	IB Lab HIPPO	Certified	Class I	Medical Devices Directive (MDD)	Quantification	Yes
ImageBiopsy Lab	IB Lab KOALA	Certified	Class I	Medical Devices Directive (MDD)	Diagnosis	Yes
ImageBiopsy Lab	IB Lab LAMA	Certified	Class I	Medical Devices Directive (MDD)	Quantification	Yes
ImageBiopsy Lab	IB Lab PANDA	Certified	Class I	Medical Devices Directive (MDD)	Quantification	Yes
Imaging Biometrics	IB DCE	Certified	Class I	Medical Devices Directive (MDD)	Quantification	No
Imaging Biometrics	IB Delta Suite	Certified	Class I	Medical Devices Directive (MDD)	Quantification	No
Imaging Biometrics	IB Diffusion	Certified	Class I	Medical Devices Directive (MDD)	Quantification	No
Imaging Biometrics	IB Neuro	Certified	Class I	Medical Devices Directive (MDD)	Quantification	No
Imaging Biometrics	StoneChecker	Certified	Class I	Medical Devices Directive (MDD)	Quantification	No
Imbio	Lung Density Analysis - Functional	Certified	Class IIa	Medical Devices Directive (MDD)	Quantification	No
Imbio	Lung Texture Analysis	Certified	Class IIa	Medical Devices Directive (MDD)	Quantification	No
Incepto	ARVA	Certified	Class I	Medical Devices Directive (MDD)	Quantification	Yes
Incepto	KEROS	Certified	Class I	Medical Devices Directive (MDD)	Diagnosis	Yes
Infervision	InferRead CT Lung	Certified	Class IIa	Medical Devices Directive (MDD)	Detection	Yes
Infervision	InferRead CT Pneumonia	Certified	Class IIa	Medical Devices Directive (MDD)	Triage	Yes
Infervision	InferRead DR Chest	Certified	Class IIa	Medical Devices Directive (MDD)	Detection	Yes
Infervision	InferRead DR Tuberculosis	Certified	Class IIa	Medical Devices Directive (MDD)	Diagnosis	Yes
iSchemaView	Rapid ASPECTS	Certified	Class I	Medical Devices Directive (MDD)	Diagnosis	No
iSchemaView	Rapid CTA	Certified	Class I	Medical Devices Directive (MDD)	Detection	No
iSchemaView	Rapid CTP	Certified	Class I	Medical Devices Directive (MDD)	Quantification	No
iSchemaView	Rapid ICH	Certified	Class I	Medical Devices Directive (MDD)	Triage	No
iSchemaView	Rapid MRI	Certified	Class I	Medical Devices Directive (MDD)	Quantification	No
JLK Inc.	JAD-02K	Certified	Class I	Medical Devices Directive (MDD)	Quantification	Yes
JLK Inc.	JBA-01K	Certified	Class I	Medical Devices Directive (MDD)	Detection	Yes
JLK Inc.	JBD-01K	Certified	Class I	Medical Devices Directive (MDD)	Detection	Yes
JLK Inc.	JBS-01K	Certified	Class I	Medical Devices Directive (MDD)	Diagnosis	Yes
JLK Inc.	JBS-04K	Certified	Class I	Medical Devices Directive (MDD)	Detection	Yes
JLK Inc.	JLD-01K	Certified	Class I	Medical Devices Directive (MDD)	Detection	Yes
JLK Inc.	JLD-02K	Certified	Class I	Medical Devices Directive (MDD)	Diagnosis	Yes
JLK Inc.	JPC-01K	Certified	Class I	Medical Devices Directive (MDD)	Detection	Yes
Kheiron Medical Technologies	Mia	Certified	Class IIa	Medical Devices Directive (MDD)	Diagnosis	Yes
Koios Medical, Inc.	Koios DS Breast	Certified	Class IIa	Medical Devices Directive (MDD)	Diagnosis	Yes
Ligence	Ligence Heart	Certified	Class IIa	Medical Device Regulation (MDR)	Quantification	Yes
Lucida Medical	Prostate Intelligence™	Certified	Class I	Medical Devices Directive (MDD)	Detection	Yes
Lunit	Lunit INSIGHT CXR	Certified	Class I	Medical Devices Directive (MDD)	Diagnosis	Yes
Lunit	Lunit INSIGHT MMG	Certified	Class IIa	Medical Devices Directive (MDD)	Detection	Yes
MaxQ AI, Ltd.	Accipio Ax (discontinued)	Certified	Class IIb	Medical Devices Directive (MDD)	Detection	Yes	yes, discontinued product
MaxQ AI, Ltd.	Accipio Dxg (discontinued)	Certified	Class IIb	Medical Devices Directive (MDD)	Triage	Yes	yes, discontinued product
MaxQ AI, Ltd.	Accipio Ix (discontinued)	Certified	Class IIb	Medical Devices Directive (MDD)	Triage	Yes	yes, discontinued product
mediaire	mdbrain	Certified	Class I	Medical Devices Directive (MDD)	Quantification	Yes
Medimaps Group	TBS iNsight (Osteo)	Certified	Class IIa	Medical Devices Directive (MDD)	Quantification	No
Medis Medical Imaging	Medis Suite MR	Certified	Class IIa	Medical Devices Directive (MDD)	Quantification	Yes
MeVis Medical Solutions AG	Veolity	Certified	Class IIa	Medical Devices Directive (MDD)	Detection	Yes
Milvue	Milvue Suite	Certified	Class IIa	Medical Devices Directive (MDD)	Detection	Yes
Monitor Corporation	LuCAS-Plus	Certified	Class IIa	Medical Devices Directive (MDD)	Detection	Yes
Motilent	GIQuant®	Certified	Class IIa	Medical Devices Directive (MDD)	Quantification	Yes
MRIguidance	BoneMRI	Certified	Class unknown	Medical Devices Directive (MDD)	Image enhancement	No
Nanox.AI	Bone Health Solution	Certified	Class IIa	Medical Devices Directive (MDD)	Detection	No
Nanox.AI	Cardiac Solution	Certified	Class IIa	Medical Devices Directive (MDD)		No
Nanox.AI	Chest Solution	Certified	Class IIa	Medical Devices Directive (MDD)	Triage	No
Nanox.AI	Mammo Solution	Certified	Class IIa	Medical Devices Directive (MDD)	Triage	No
Nanox.AI	Neuro Solution	Certified	Class IIa	Medical Devices Directive (MDD)	Triage	No
Neurophet	Neurophet AQUA	Certified	Class IIa	Medical Devices Directive (MDD)	Quantification	Yes
Nicolab	StrokeViewer	Certified	Class I	Medical Devices Directive (MDD)	Detection	No
Olea Medical	breastscape® v1.0	Certified	Class IIa	Medical Devices Directive (MDD)	Quantification	Yes
Optellum	Virtual Nodule Clinic	Certified	Class IIb	Medical Device Regulation (MDR)	Diagnosis	No
Oxipit	ChestEye Quality	Certified	Class IIa	Medical Devices Directive (MDD)	Diagnosis	Yes
Oxipit	ChestLink	Certified	Class IIb	Medical Device Regulation (MDR)	Diagnosis	Yes
Perspectum	LiverMultiScan	Certified	Class unknown		Quantification	No
Perspectum	MRCP+	Certified	Class unknown		Quantification	No
Pixyl	Pixyl.Neuro.BV	Certified	Class IIa	Medical Devices Directive (MDD)	Quantification	Yes
Pixyl	Pixyl.Neuro.FL	Certified	Class IIa	Medical Devices Directive (MDD)	Quantification	Yes
Pixyl	Pixyl.Neuro.MS	Certified	Class IIa	Medical Devices Directive (MDD)	Quantification	Yes
Quantib	Quantib® Brain	Certified	Class IIa	Medical Device Regulation (MDR)	Quantification	Yes
Quantib	Quantib® ND	Certified	Class IIa	Medical Device Regulation (MDR)	Quantification	Yes
Quantib	QUANTIB® Prostate	Certified	Class IIb	Medical Device Regulation (MDR)	Quantification	Yes
Qubiotech	Neurocloud PET	Certified	Class I	Medical Devices Directive (MDD)	Quantification	Yes
Qubiotech	Neurocloud SISCOM	Certified	Class I	Medical Devices Directive (MDD)	Quantification	Yes
Qubiotech	Neurocloud VOL	Certified	Class I	Medical Devices Directive (MDD)	Quantification	Yes
Quibim	Bone microarchitecture 2D	Certified	Class IIa	Medical Devices Directive (MDD)	Quantification	Yes
Quibim	Bone microarchitecture 3D	Certified	Class IIa	Medical Devices Directive (MDD)	Quantification	Yes	yes, replication
Quibim	Brain atrophy: frontal-temporal	Certified	Class IIa	Medical Devices Directive (MDD)	Quantification	Yes	yes, replication
Quibim	Brain atrophy: hippocampal asymmetry	Certified	Class IIa	Medical Devices Directive (MDD)	Quantification	Yes	yes, replication
Quibim	Brain atrophy: motor cortex	Certified	Class IIa	Medical Devices Directive (MDD)	Quantification	Yes	yes, replication
Quibim	Brain atrophy: screening	Certified	Class IIa	Medical Devices Directive (MDD)	Quantification	Yes	yes, replication
Quibim	Chest X-Ray Classifier	Certified	Class IIa	Medical Devices Directive (MDD)	Detection	Yes	yes, replication
Quibim	Diffusion Weighted Imaging (DWI) - ADC	Certified	Class IIa	Medical Devices Directive (MDD)	Quantification	Yes	yes, replication
Quibim	Diffusion Weighted Imaging (DWI) - IVIM	Certified	Class IIa	Medical Devices Directive (MDD)	Quantification	Yes	yes, replication
Quibim	Liver Fat & Iron Concentration	Certified	Class IIa	Medical Devices Directive (MDD)	Quantification	Yes	yes, replication
Quibim	Lung densities	Certified	Class IIa	Medical Devices Directive (MDD)	Quantification	Yes	yes, replication
Quibim	Perfusion pharmacokinetics modeling	Certified	Class IIa	Medical Devices Directive (MDD)	Quantification	Yes	yes, replication
Quibim	T2 Mapping (relaxometry)	Certified	Class IIa	Medical Devices Directive (MDD)	Quantification	Yes	yes, replication
Quibim	Texture analysis	Certified	Class IIa	Medical Devices Directive (MDD)	Quantification	Yes	yes, replication
Quibim	White Matter Lesions	Certified	Class IIa	Medical Devices Directive (MDD)	Quantification	Yes	yes, replication
Qure.ai	qCT-Lung	Certified	Class I	Medical Devices Directive (MDD)	Detection	Yes
Qure.ai	qER	Certified	Class IIa	Medical Devices Directive (MDD)	Triage	Yes
Qure.ai	qXR	Certified	Class IIa	Medical Devices Directive (MDD)	Diagnosis	Yes
QView Medical	QVCAD	Certified	Class unknown		Detection	No
Qynapse	QyScore	Certified	Class IIa	Medical Devices Directive (MDD)	Quantification	Yes
Radiobotics	RBfracture	Certified	Class IIa	Medical Device Regulation (MDR)	Detection	Yes
Radiobotics	RBknee	Certified	Class IIa	Medical Device Regulation (MDR)	Diagnosis	Yes
Resonance Health	FerriSmart	Certified	Class unknown		Quantification	No
Resonance Health	HepaFat-Scan	Certified	Class unknown		Quantification	No
RevealDx	RevealAI-Lung	Certified	Class IIa	Medical Devices Directive (MDD)	Diagnosis	Yes
Riverain Technologies	ClearRead CT - Compare	Certified	Class IIa	Medical Device Regulation (MDR)	Quantification	Yes
Riverain Technologies	ClearRead CT - Detect	Certified	Class IIa	Medical Device Regulation (MDR)	Detection	Yes
Riverain Technologies	ClearRead CT - Vessel Suppress	Certified	Class IIa	Medical Device Regulation (MDR)	Image enhancement	Yes
Riverain Technologies	ClearRead Xray - Bone Suppress	Certified	Class IIa	Medical Device Regulation (MDR)	Image enhancement	Yes
Riverain Technologies	ClearRead Xray - Compare	Certified	Class IIa	Medical Device Regulation (MDR)	Image enhancement	Yes
Riverain Technologies	ClearRead XRay - Confirm	Certified	Class IIa	Medical Device Regulation (MDR)	Image enhancement	Yes
Riverain Technologies	ClearRead Xray - Detect	Certified	Class IIa	Medical Device Regulation (MDR)	Detection	Yes
Samsung Electronics	Auto Lung Nodule Detection	Certified	Class IIa	Medical Devices Directive (MDD)	Detection	Yes
ScreenPoint Medical	Transpara	Certified	Class IIb	Medical Device Regulation (MDR)	Detection	Yes
SenseTime	SenseCare-Chest DR Pro	Certified	Class IIb	Medical Device Regulation (MDR)	Detection	No
SenseTime	SenseCare-Lung Pro	Certified	Class IIb	Medical Device Regulation (MDR)	Detection	No
Siemens Healthineers	AI-Rad Companion Chest X-ray	Certified	Class IIa	Medical Device Regulation (MDR)	Detection	Yes
Siemens Healthineers	AI-Rad Companion Prostate MR	Certified	Class IIb	Medical Device Regulation (MDR)	Quantification	Yes
Siemens Healthineers	Prostate MR on syngo.via	Certified	Class IIa	Medical Devices Directive (MDD)	Detection	Yes
Siemens Healthineers	AI-Rad Companion Brain MR	Certified	Class IIa	Medical Device Regulation (MDR)	Quantification	Yes
Siemens Healthineers	AI-Rad Companion Chest CT	Certified	Class IIa	Medical Device Regulation (MDR)	Detection	Yes
Smart Soft Healthcare	CoLumbo	Certified	Class IIa	Medical Devices Directive (MDD)	Detection	Yes
SyntheticMR	SyMRI NEURO	Certified	Class IIa	Medical Devices Directive (MDD)	Quantification	No
Therapixel	MammoScreen®	Certified	Class IIa	Medical Devices Directive (MDD)	Detection	Yes
Thirona	CAD4TB	Certified	Class IIb	Medical Device Regulation (MDR)	Diagnosis	Yes
Thirona	LungQ	Certified	Class IIa	Medical Device Regulation (MDR)	Quantification	Yes
Thirona	CAD4COVID-CT	Certified	Class IIa	Medical Devices Directive (MDD)	Quantification	No
Thirona	CAD4COVID-XRay	Certified	Class IIa	Medical Devices Directive (MDD)	Quantification	No
Ultromics	EchoGo Core	Certified	Class I	Medical Devices Directive (MDD)	Quantification	Yes
Ultromics	EchoGo Pro	Certified	Class I	Medical Devices Directive (MDD)	Diagnosis	Yes
Us2.ai	Us2.v1	Certified	Class IIb	Medical Device Regulation (MDR)	Quantification	Yes
Vara (MX Healthcare GmbH)	Vara	Certified	Class IIb	Medical Device Regulation (MDR)	Diagnosis	Yes
VIDA	VIDA Insights	Certified	Class IIa	Medical Devices Directive (MDD)	Quantification	Yes
Visage Imaging, Inc.	Visage Breast Density	Certified	Class IIa	Medical Devices Directive (MDD)	Diagnosis	Yes
Visiana	BoneXpert	Certified	Class I	Medical Devices Directive (MDD)	Quantification	Yes
Visionairy Health	X1	Certified	Class I	Medical Devices Directive (MDD)	Triage	No
Viz.ai	Viz LVO	Certified	Class unknown		Triage	No
Volpara Health	VolparaDensity	Certified	Class I	Medical Devices Directive (MDD)	Diagnosis	Yes
VUNO	VUNO Med®-BoneAge™	Certified	Class IIa	Medical Devices Directive (MDD)	Quantification	Yes
VUNO	VUNO Med®-Chest X-ray™	Certified	Class IIa	Medical Devices Directive (MDD)	Detection	Yes
VUNO	VUNO Med®-DeepBrain™	Certified	Class IIa	Medical Devices Directive (MDD)	Quantification	Yes
VUNO	VUNO Med®-LungCT AI™	Certified	Class IIa	Medical Devices Directive (MDD)	Detection	Yes
XVision	CheXVision	Certified	Class I	Medical Devices Directive (MDD)	Detection	No
